# Supplementary material for: A numerical analysis of inclination and rectification of ramp-bridge piers adjacent to surcharge load in soft clay area
Source: Sci Rep. 2023 Jun 14;13:9614. doi: 10.1038/s41598-023-36737-6 (PMC10267190; doi:10.1038/s41598-023-36737-6)
Supplement: Supplementary file 2 — Supplementary Information 2. [file 41598_2023_36737_MOESM2_ESM.zip]

Archive with 2 entries (2 files):
- Subroutine.for
- Model.cae
