# Supplementary material for: A numerical analysis of inclination and rectification of ramp-bridge piers adjacent to surcharge load in soft clay area
Source: Sci Rep. 2023 Jun 14;13:9614. doi: 10.1038/s41598-023-36737-6 (PMC10267190; doi:10.1038/s41598-023-36737-6)
Supplement: Supplementary file 2 — Supplementary Information 2. [file 41598_2023_36737_MOESM2_ESM.zip › Subroutine.for]

      SUBROUTINE SIGINI(SIGMA,COORDS,NTENS,NCRDS,NOEL,NPT,LAYER,
     1 KSPT,LREBAR,REBARN)
C
      INCLUDE 'ABA_PARAM.INC'
C
      DIMENSION SIGMA(NTENS),COORDS(NCRDS)
      CHARACTER*80 REBARN
      
      REAL aa
      Z=COORDS(3)
      IF(Z.GT.-31.AND.Z.LE.0) THEN
          aa=0.72
          SIGMA(3)=17*Z
          SIGMA(1)=aa*SIGMA(3)
          SIGMA(2)=aa*SIGMA(3)
          SIGMA(4)=0
          SIGMA(5)=0
          SIGMA(6)=0
      ELSEIF(Z.GT.-52.AND.Z.LE.-31) THEN
          aa=0.7
          SIGMA(3)=-527+18*(31+Z)
          SIGMA(1)=aa*SIGMA(3)
          SIGMA(2)=aa*SIGMA(3)
          SIGMA(4)=0
          SIGMA(5)=0
          SIGMA(6)=0
      ELSEIF(Z.GT.-62.AND.Z.LE.-52) THEN
          aa=0.66
          SIGMA(3)=-905+18.5*(52+Z)
          SIGMA(1)=aa*SIGMA(3)
          SIGMA(2)=aa*SIGMA(3)
          SIGMA(4)=0
          SIGMA(5)=0
          SIGMA(6)=0
      ELSEIF(Z.GE.-100.AND.Z.LE.-62) THEN
          aa=0.58
          SIGMA(3)=-1090+19.5*(62+Z)
          SIGMA(1)=aa*SIGMA(3)
          SIGMA(2)=aa*SIGMA(3)
          SIGMA(4)=0
          SIGMA(5)=0
          SIGMA(6)=0
      ENDIF
      RETURN
      END
      
      SUBROUTINE VOIDRI(EZERO,COORDS,NOEL)
C
      INCLUDE 'ABA_PARAM.INC'
C
      DIMENSION COORDS(3)
C
      Z=COORDS(3)
      IF (Z.ge.-31.and.Z.le.0) THEN 
          E1=2.39538 
          VSTRESS=17.*(-Z)+1
          HSTRESS=0.72*VSTRESS
          P=(VSTRESS+2.*HSTRESS)/3.0
          Q=VSTRESS-HSTRESS
          FL=0.2156
          FK=0.042
          FM=0.96242
          EZERO=E1-FL*LOG(Q*Q/FM/FM/P+P)+FK*LOG(Q*Q/FM/FM/P/P+1.0)
      ELSEIF (Z.ge.-52.and.Z.le.-31) THEN
          E1=2.26932
          VSTRESS=18.*(-31.-Z)+528
          HSTRESS=0.7*VSTRESS
          P=(VSTRESS+2.*HSTRESS)/3.0
          Q=VSTRESS-HSTRESS
          FL=0.2057
          FK=0.03984
          FM=0.98383
          EZERO=E1-FL*LOG(Q*Q/FM/FM/P+P)+FK*LOG(Q*Q/FM/FM/P/P+1.0)
      ELSEIF (Z.ge.-62.and.Z.le.-52) THEN
          E1=1.72089
	    VSTRESS=18.5*(-52.-Z)+906
	    HSTRESS=0.66*VSTRESS
	    P=(VSTRESS+2.*HSTRESS)/3.0
	    Q=VSTRESS-HSTRESS
          FL=0.1265
          FK=0.02256
          FM=1.0397
	    EZERO=E1-FL*LOG(Q*Q/FM/FM/P+P)+FK*LOG(Q*Q/FM/FM/P/P+1.0)
      ELSEIF (Z.ge.-100.and.Z.le.-62) THEN
          E1=1.25403
          VSTRESS=19.5*(-62.-Z)+1091
          HSTRESS=0.58*VSTRESS
          P=(VSTRESS+2.*HSTRESS)/3.0
          Q=VSTRESS-HSTRESS
          FL=0.0737
          FK=0.01104
          FM=1.1652
          EZERO=E1-FL*LOG(Q*Q/FM/FM/P+P)+FK*LOG(Q*Q/FM/FM/P/P+1.0)
      ENDIF 
      RETURN
      END
